# Supplementary material for: Plasma Biochemistry, Intestinal Health, and Transcriptome Analysis Reveal Why Laying Hens Produce Translucent Eggs
Source: Animals (Basel). 2024 Sep 6;14(17):2593. doi: 10.3390/ani14172593 (PMC11394436; doi:10.3390/ani14172593)
Supplement: Supplementary file 1 [file animals-14-02593-s001.zip]

Archive with 1 entries (1 files):
- animals-3141170-supplementary.pdf
